# Supplementary material for: New Synthetic Operon Vectors for Expressing Multiple Proteins in the Chlamydomonas reinhardtii Chloroplast
Source: Genes (Basel). 2023 Jan 31;14(2):368. doi: 10.3390/genes14020368 (PMC9956277; doi:10.3390/genes14020368)
Supplement: Supplementary file 1 [file genes-14-00368-s001.zip]

Archive with 1 entries (1 files):
- genes-2168379-supplementary.pdf
